# Supplementary material for: MicroRNA profiling of Chinese primary glioblastoma reveals a temozolomide-chemoresistant subtype
Source: Oncotarget. 2015 Mar 23;6(13):11676–82. doi: 10.18632/oncotarget.3258 (PMC4484485; doi:10.18632/oncotarget.3258)
Supplement: Supplementary file 2 [file oncotarget-06-11676-s002.xlsx]

## Sheet: Sheet1
	Supplementary Table 1. List of total 162 miRNAs used for unsupervised clustering
	Probes	miRNAs
	ILMN_3167704	hsa-miR-566
	ILMN_3168177	hsa-miR-299-3p
	ILMN_3167241	hsa-miR-518b
	ILMN_3167807	hsa-miR-661
	ILMN_3168441	hsa-miR-449b
	ILMN_3168373	hsa-miR-518d-3p
	ILMN_3168677	hsa-miR-194*
	ILMN_3168265	hsa-miR-551a
	ILMN_3168803	hsa-miR-1323
	ILMN_3167686	hsa-miR-612
	ILMN_3167646	hsa-miR-548a-3p
	ILMN_3168314	hsa-miR-133a
	ILMN_3168764	hsa-miR-143*
	ILMN_3167383	hsa-miR-431
	ILMN_3168072	hsa-miR-548d-5p
	ILMN_3168872	hsa-miR-516a-5p
	ILMN_3168451	hsa-miR-346
	ILMN_3168618	hsa-miR-1257
	ILMN_3168839	hsa-miR-1286
	ILMN_3167853	hsa-miR-1233
	ILMN_3168692	hsa-miR-1267
	ILMN_3168801	hsa-miR-654-3p
	ILMN_3168322	hsa-miR-302b*
	ILMN_3168679	hsa-miR-1224-3p
	ILMN_3168605	hsa-miR-1254
	ILMN_3167184	hsa-miR-372
	ILMN_3168758	hsa-miR-187*
	ILMN_3167386	hsa-miR-302d
	ILMN_3168634	hsa-miR-218-1*
	ILMN_3167972	hsa-miR-493*
	ILMN_3168551	hsa-miR-944
	ILMN_3167193	hsa-miR-610
	ILMN_3168882	hsa-miR-1304
	ILMN_3168336	hsa-miR-632
	ILMN_3168855	hsa-miR-939
	ILMN_3168183	hsa-miR-129-5p
	ILMN_3167014	hsa-miR-518a-3p
	ILMN_3168289	hsa-miR-625
	ILMN_3168213	hsa-miR-99a
	ILMN_3167088	hsa-miR-663
	ILMN_3167355	hsa-miR-216a
	ILMN_3168308	hsa-miR-196b
	ILMN_3168324	hsa-miR-550*
	ILMN_3168417	hsa-miR-517a
	ILMN_3168765	hsa-miR-663b
	ILMN_3168832	hsa-miR-1225-3p
	ILMN_3168541	hsa-miR-548b-5p
	ILMN_3168697	hsa-miR-1268
	ILMN_3168821	hsa-miR-1234
	ILMN_3167508	hsa-miR-615-3p
	ILMN_3168446	hsa-miR-494
	ILMN_3168682	hsa-miR-1181
	ILMN_3167141	hsa-miR-622
	ILMN_3166971	hsa-miR-95
	ILMN_3168118	hsa-miR-1228*
	ILMN_3168842	hsa-miR-938
	ILMN_3168737	hsa-miR-1238
	ILMN_3168728	hsa-miR-30c-1*
	ILMN_3168835	hsa-miR-423-5p
	ILMN_3168644	hsa-miR-7-1*
	ILMN_3168814	hsa-miR-1280
	ILMN_3166940	hsa-miR-137
	ILMN_3168571	hsa-miR-1246
	ILMN_3168581	hsa-miR-1248
	ILMN_3167628	hsa-miR-196a
	ILMN_3168769	hsa-miR-1274a
	ILMN_3168576	hsa-miR-199a-3p,hsa-miR-199b-3p
	ILMN_3168851	hsa-miR-1290
	ILMN_3167996	hsa-miR-335
	ILMN_3168463	hsa-let-7e
	ILMN_3168280	hsa-miR-181c
	ILMN_3168768	hsa-miR-923
	ILMN_3167260	hsa-miR-19b
	ILMN_3167046	hsa-miR-214
	ILMN_3167344	hsa-miR-338-3p
	ILMN_3168694	hsa-miR-886-3p
	ILMN_3168116	hsa-miR-301a
	ILMN_3166958	hsa-miR-143
	ILMN_3168628	hsa-miR-1260
	ILMN_3167461	hsa-miR-720
	ILMN_3167823	hsa-miR-135a
	ILMN_3168272	hsa-miR-544
	ILMN_3167614	hsa-miR-451
	ILMN_3167282	hsa-miR-584
	ILMN_3168597	hsa-miR-219-2-3p
	ILMN_3168105	hsa-miR-148a
	ILMN_3167371	hsa-miR-21
	ILMN_3168513	hsa-let-7c
	ILMN_3167510	hsa-miR-20a
	ILMN_3168388	hsa-miR-7
	ILMN_3168816	hsa-miR-1274b
	ILMN_3168781	hsa-miR-124
	ILMN_3167191	hsa-miR-195
	ILMN_3167787	hsa-miR-19a
	ILMN_3168257	hsa-miR-181b
	ILMN_3167808	hsa-miR-101
	ILMN_3167240	hsa-miR-486-5p
	ILMN_3167196	hsa-miR-204
	ILMN_3168429	hsa-miR-34a
	ILMN_3167276	hsa-miR-10b
	ILMN_3168323	hsa-miR-27a
	ILMN_3167127	hsa-miR-181a
	ILMN_3167360	hsa-miR-92b
	ILMN_3167523	hsa-miR-219-5p
	ILMN_3168172	hsa-miR-29b
	ILMN_3168346	hsa-miR-152
	ILMN_3167976	hsa-miR-199a-5p
	ILMN_3167437	hsa-miR-497
	ILMN_3168476	hsa-miR-25
	ILMN_3168316	hsa-let-7i
	ILMN_3167769	hsa-miR-93
	ILMN_3166986	hsa-miR-92a
	ILMN_3167035	hsa-miR-29a
	ILMN_3168509	hsa-miR-142-5p
	ILMN_3166992	hsa-miR-139-5p
	ILMN_3168806	hsa-miR-128
	ILMN_3168012	hsa-miR-142-3p
	ILMN_3167711	hsa-miR-30e*
	ILMN_3168705	hsa-miR-151-3p
	ILMN_3167223	hsa-miR-28-5p
	ILMN_3168507	hsa-miR-96
	ILMN_3167944	hsa-miR-193b
	ILMN_3167703	hsa-miR-150
	ILMN_3167971	hsa-let-7a
	ILMN_3168483	hsa-miR-146a
	ILMN_3167721	hsa-miR-425
	ILMN_3168604	hsa-miR-1201
	ILMN_3168589	hsa-miR-29a*
	ILMN_3168657	hsa-miR-28-3p
	ILMN_3167729	hsa-miR-30c
	ILMN_3168802	hsa-miR-664
	ILMN_3168365	hsa-let-7g
	ILMN_3168846	hsa-miR-744
	ILMN_3167287	hsa-miR-576-5p
	ILMN_3168830	hsa-miR-29c*
	ILMN_3168555	hsa-miR-181c*
	ILMN_3167656	hsa-miR-574-3p
	ILMN_3168262	hsa-miR-99b
	ILMN_3168767	hsa-miR-376a*
	ILMN_3168426	hsa-miR-148b
	ILMN_3168425	hsa-miR-598
	ILMN_3168678	hsa-miR-935
	ILMN_3168413	hsa-miR-324-3p
	ILMN_3168297	hsa-miR-365
	ILMN_3166969	hsa-miR-324-5p
	ILMN_3167870	hsa-miR-17*
	ILMN_3168653	hsa-miR-34a*
	ILMN_3168630	hsa-miR-628-5p
	ILMN_3168481	hsa-miR-377
	ILMN_3168874	hsa-miR-488
	ILMN_3167178	hsa-miR-18a*
	ILMN_3167158	hsa-miR-30a*
	ILMN_3168410	hsa-miR-425*
	ILMN_3168198	hsa-miR-328
	ILMN_3167351	hsa-miR-1296
	ILMN_3168614	hsa-miR-342-5p
	ILMN_3168683	hsa-miR-26a-2*
	ILMN_3168691	hsa-miR-26b*
	ILMN_3168804	hsa-miR-125b-2*
	ILMN_3168590	hsa-miR-20a*
	ILMN_3167319	hsa-let-7f-1*
	ILMN_3168337	hsa-miR-488*
